# Supplementary material for: People Bouncing on Trampolines: Dramatic Energy Transfer, a Table-Top Demonstration, Complex Dynamics and a Zero Sum Game
Source: PLoS One. 2013 Nov 13;8(11):e78645. doi: 10.1371/journal.pone.0078645 (PMC3827250; doi:10.1371/journal.pone.0078645)
Supplement: Movie S2 — Video of table-top experiment, in slow motion. Two balls are dropped nearly simultaneously onto a table-top trampoline. They rise to same or different heights depending on the time-lag between their contacting the trampoline. (ZIP) [file pone.0078645.s002.zip]

Archive with 3 entries (2 files):
- Movie_S2_TabletopExperiment_v2.mov
- __MACOSX/
- __MACOSX/._Movie_S2_TabletopExperiment_v2.mov
