# Supplementary material for: People Bouncing on Trampolines: Dramatic Energy Transfer, a Table-Top Demonstration, Complex Dynamics and a Zero Sum Game
Source: PLoS One. 2013 Nov 13;8(11):e78645. doi: 10.1371/journal.pone.0078645 (PMC3827250; doi:10.1371/journal.pone.0078645)
Supplement: Movie S3 — Animation of two balls bouncing on an ideal trampoline, obtained by simulating the passive-bouncing energy-conservative mathematical model for a long time. We see that the two masses exchange energy back and forth over the many bounces. (ZIP) [file pone.0078645.s003.zip]

Archive with 3 entries (2 files):
- Movie_S3_TwoBall_AnimationMATLAB.mov
- __MACOSX/
- __MACOSX/._Movie_S3_TwoBall_AnimationMATLAB.mov
