# Supplementary material for: People Bouncing on Trampolines: Dramatic Energy Transfer, a Table-Top Demonstration, Complex Dynamics and a Zero Sum Game
Source: PLoS One. 2013 Nov 13;8(11):e78645. doi: 10.1371/journal.pone.0078645 (PMC3827250; doi:10.1371/journal.pone.0078645)
Supplement: Movie S4 — Animation of many balls bouncing on an ideal trampoline, obtained by simulating the many-ball version of the passive-bouncing mathematical model. Different initial conditions and ball positions are shown. (ZIP) [file pone.0078645.s004.zip]

Archive with 3 entries (2 files):
- Movie_S4_ManyBallBounce_AnimationMATLAB_v2.mov
- __MACOSX/
- __MACOSX/._Movie_S4_ManyBallBounce_AnimationMATLAB_v2.mov
