# Supplementary material for: People Bouncing on Trampolines: Dramatic Energy Transfer, a Table-Top Demonstration, Complex Dynamics and a Zero Sum Game
Source: PLoS One. 2013 Nov 13;8(11):e78645. doi: 10.1371/journal.pone.0078645 (PMC3827250; doi:10.1371/journal.pone.0078645)
Supplement: Programs S1 — This is a compressed folder, containing MATLAB programs that enable the major simulations and calculations in this article. In particular, we provide (1) programs which simulate two balls bouncing on an ideal trampoline; (2) programs which simulate many balls bouncing on an ideal trampoline; (3) programs which perform the game theoretic calculations. (ZIP) [file pone.0078645.s006.zip]

Archive with 86 entries (75 files):
- Programs_S1_MATLABCode/
- Programs_S1_MATLABCode/.DS_Store
- __MACOSX/
- __MACOSX/Programs_S1_MATLABCode/
- __MACOSX/Programs_S1_MATLABCode/._.DS_Store
- Programs_S1_MATLABCode/GameTheory/
- Programs_S1_MATLABCode/GameTheory/.DS_Store
- __MACOSX/Programs_S1_MATLABCode/GameTheory/
- __MACOSX/Programs_S1_MATLABCode/GameTheory/._.DS_Store
- Programs_S1_MATLABCode/GameTheory/Mass2Dependence/
- Programs_S1_MATLABCode/GameTheory/Mass2Dependence/dat_Eincreasegrid_m1_eq_70_m2_eq_50.mat
- __MACOSX/Programs_S1_MATLABCode/GameTheory/Mass2Dependence/
- __MACOSX/Programs_S1_MATLABCode/GameTheory/Mass2Dependence/._dat_Eincreasegrid_m1_eq_70_m2_eq_50.mat
- Programs_S1_MATLABCode/GameTheory/Mass2Dependence/dat_Eincreasegrid_m1_eq_70_m2_eq_56.6667.mat
- __MACOSX/Programs_S1_MATLABCode/GameTheory/Mass2Dependence/._dat_Eincreasegrid_m1_eq_70_m2_eq_56.6667.mat
- Programs_S1_MATLABCode/GameTheory/Mass2Dependence/dat_Eincreasegrid_m1_eq_70_m2_eq_63.3333.mat
- __MACOSX/Programs_S1_MATLABCode/GameTheory/Mass2Dependence/._dat_Eincreasegrid_m1_eq_70_m2_eq_63.3333.mat
- Programs_S1_MATLABCode/GameTheory/Mass2Dependence/dat_Eincreasegrid_m1_eq_70_m2_eq_70.mat
- __MACOSX/Programs_S1_MATLABCode/GameTheory/Mass2Dependence/._dat_Eincreasegrid_m1_eq_70_m2_eq_70.mat
- Programs_S1_MATLABCode/GameTheory/Mass2Dependence/dat_Eincreasegrid_m1_eq_70_m2_eq_76.6667.mat
- __MACOSX/Programs_S1_MATLABCode/GameTheory/Mass2Dependence/._dat_Eincreasegrid_m1_eq_70_m2_eq_76.6667.mat
- Programs_S1_MATLABCode/GameTheory/Mass2Dependence/dat_Eincreasegrid_m1_eq_70_m2_eq_83.3333.mat
- __MACOSX/Programs_S1_MATLABCode/GameTheory/Mass2Dependence/._dat_Eincreasegrid_m1_eq_70_m2_eq_83.3333.mat
- Programs_S1_MATLABCode/GameTheory/Mass2Dependence/dat_Eincreasegrid_m1_eq_70_m2_eq_90.mat
- __MACOSX/Programs_S1_MATLABCode/GameTheory/Mass2Dependence/._dat_Eincreasegrid_m1_eq_70_m2_eq_90.mat
- Programs_S1_MATLABCode/GameTheory/Mass2Dependence/root_mixedminmax_player1.m
- __MACOSX/Programs_S1_MATLABCode/GameTheory/Mass2Dependence/._root_mixedminmax_player1.m
- Programs_S1_MATLABCode/GameTheory/Mass2Dependence/root_mixedminmax_player2.m
- __MACOSX/Programs_S1_MATLABCode/GameTheory/Mass2Dependence/._root_mixedminmax_player2.m
- __MACOSX/Programs_S1_MATLABCode/GameTheory/._Mass2Dependence
- Programs_S1_MATLABCode/GameTheory/readme_Games.txt
- __MACOSX/Programs_S1_MATLABCode/GameTheory/._readme_Games.txt
- __MACOSX/Programs_S1_MATLABCode/._GameTheory
- Programs_S1_MATLABCode/ManyBalls_nonsmooth_Yang/
- Programs_S1_MATLABCode/ManyBalls_nonsmooth_Yang/.DS_Store
- __MACOSX/Programs_S1_MATLABCode/ManyBalls_nonsmooth_Yang/
- __MACOSX/Programs_S1_MATLABCode/ManyBalls_nonsmooth_Yang/._.DS_Store
- Programs_S1_MATLABCode/ManyBalls_nonsmooth_Yang/findstringfunction.m
- __MACOSX/Programs_S1_MATLABCode/ManyBalls_nonsmooth_Yang/._findstringfunction.m
- Programs_S1_MATLABCode/ManyBalls_nonsmooth_Yang/matlab.mat
- __MACOSX/Programs_S1_MATLABCode/ManyBalls_nonsmooth_Yang/._matlab.mat
- Programs_S1_MATLABCode/ManyBalls_nonsmooth_Yang/naiveflightODE.m
- __MACOSX/Programs_S1_MATLABCode/ManyBalls_nonsmooth_Yang/._naiveflightODE.m
- Programs_S1_MATLABCode/ManyBalls_nonsmooth_Yang/readme_ManyBalls.txt
- __MACOSX/Programs_S1_MATLABCode/ManyBalls_nonsmooth_Yang/._readme_ManyBalls.txt
- Programs_S1_MATLABCode/ManyBalls_nonsmooth_Yang/root_ManyPeople.m
- __MACOSX/Programs_S1_MATLABCode/ManyBalls_nonsmooth_Yang/._root_ManyPeople.m
- __MACOSX/Programs_S1_MATLABCode/._ManyBalls_nonsmooth_Yang
- Programs_S1_MATLABCode/TwoBallSimulation_LINEAR/
- Programs_S1_MATLABCode/TwoBallSimulation_LINEAR/.DS_Store
- __MACOSX/Programs_S1_MATLABCode/TwoBallSimulation_LINEAR/
- __MACOSX/Programs_S1_MATLABCode/TwoBallSimulation_LINEAR/._.DS_Store
- Programs_S1_MATLABCode/TwoBallSimulation_LINEAR/animate_bothflight.m
- __MACOSX/Programs_S1_MATLABCode/TwoBallSimulation_LINEAR/._animate_bothflight.m
- Programs_S1_MATLABCode/TwoBallSimulation_LINEAR/animate_leftmass.m
- __MACOSX/Programs_S1_MATLABCode/TwoBallSimulation_LINEAR/._animate_leftmass.m
- Programs_S1_MATLABCode/TwoBallSimulation_LINEAR/animate_rightmass.m
- __MACOSX/Programs_S1_MATLABCode/TwoBallSimulation_LINEAR/._animate_rightmass.m
- Programs_S1_MATLABCode/TwoBallSimulation_LINEAR/animate_twomass.m
- __MACOSX/Programs_S1_MATLABCode/TwoBallSimulation_LINEAR/._animate_twomass.m
- Programs_S1_MATLABCode/TwoBallSimulation_LINEAR/bothflightmassode.m
- __MACOSX/Programs_S1_MATLABCode/TwoBallSimulation_LINEAR/._bothflightmassode.m
- Programs_S1_MATLABCode/TwoBallSimulation_LINEAR/event_frombothflight.m
- __MACOSX/Programs_S1_MATLABCode/TwoBallSimulation_LINEAR/._event_frombothflight.m
- Programs_S1_MATLABCode/TwoBallSimulation_LINEAR/event_fromleftmass.m
- __MACOSX/Programs_S1_MATLABCode/TwoBallSimulation_LINEAR/._event_fromleftmass.m
- Programs_S1_MATLABCode/TwoBallSimulation_LINEAR/event_fromrightmass.m
- __MACOSX/Programs_S1_MATLABCode/TwoBallSimulation_LINEAR/._event_fromrightmass.m
- Programs_S1_MATLABCode/TwoBallSimulation_LINEAR/event_fromtwomass.m
- __MACOSX/Programs_S1_MATLABCode/TwoBallSimulation_LINEAR/._event_fromtwomass.m
- Programs_S1_MATLABCode/TwoBallSimulation_LINEAR/leftmassode.m
- __MACOSX/Programs_S1_MATLABCode/TwoBallSimulation_LINEAR/._leftmassode.m
- Programs_S1_MATLABCode/TwoBallSimulation_LINEAR/postprocess_animation.m
- __MACOSX/Programs_S1_MATLABCode/TwoBallSimulation_LINEAR/._postprocess_animation.m
- Programs_S1_MATLABCode/TwoBallSimulation_LINEAR/postprocess_variousplots.m
- __MACOSX/Programs_S1_MATLABCode/TwoBallSimulation_LINEAR/._postprocess_variousplots.m
- Programs_S1_MATLABCode/TwoBallSimulation_LINEAR/readme_TwoBalls.txt
- __MACOSX/Programs_S1_MATLABCode/TwoBallSimulation_LINEAR/._readme_TwoBalls.txt
- Programs_S1_MATLABCode/TwoBallSimulation_LINEAR/rightmassode.m
- __MACOSX/Programs_S1_MATLABCode/TwoBallSimulation_LINEAR/._rightmassode.m
- Programs_S1_MATLABCode/TwoBallSimulation_LINEAR/root_twopeople.m
- __MACOSX/Programs_S1_MATLABCode/TwoBallSimulation_LINEAR/._root_twopeople.m
- Programs_S1_MATLABCode/TwoBallSimulation_LINEAR/twomassode.m
- __MACOSX/Programs_S1_MATLABCode/TwoBallSimulation_LINEAR/._twomassode.m
- __MACOSX/Programs_S1_MATLABCode/._TwoBallSimulation_LINEAR
- __MACOSX/._Programs_S1_MATLABCode
