# Supplementary material for: People Bouncing on Trampolines: Dramatic Energy Transfer, a Table-Top Demonstration, Complex Dynamics and a Zero Sum Game
Source: PLoS One. 2013 Nov 13;8(11):e78645. doi: 10.1371/journal.pone.0078645 (PMC3827250; doi:10.1371/journal.pone.0078645)
Supplement: Programs S1 — This is a compressed folder, containing MATLAB programs that enable the major simulations and calculations in this article. In particular, we provide (1) programs which simulate two balls bouncing on an ideal trampoline; (2) programs which simulate many balls bouncing on an ideal trampoline; (3) programs which perform the game theoretic calculations. (ZIP) [file pone.0078645.s006.zip › Programs_S1_MATLABCode/GameTheory/Mass2Dependence/root_mixedminmax_player2.m]

% this program computes the optimal minmax strategy for player-1, allowing
% for mixed strategies, for a zero sum game, using linear programming

clear all; % close all; clc;

mlist = linspace(50,90,7)';
fValList = zeros(size(mlist));

for mlistindex = 1:length(mlist)
    
    mlistindex

    % the assumption is that the payoff matrix is in matrix A
    % player 1 is the row player, and a value maximizer

    load(['dat_Eincreasegrid_m1_eq_70_m2_eq_' num2str(mlist(mlistindex)) '.mat']);
    
    A = -E1increasegrid'; 
    % this is player 2's payoff
    % the negative because it is a zero sum game 
    % and the transpose be

    NumArows = size(A,1);
    NumAcols = size(A,2);

    % initial seed for the unknown mixed strategy & best value
    x0 = [zeros(NumArows,1); 1];

    % linear inequalities
    Aineq = [-A' +ones(NumAcols,1)]; 
    Bineq = zeros(NumAcols,1);

    % linear equalities
    Aeq = [ones(1,NumArows) 0];
    Beq = 1;

    % simple bounds
    LB = [zeros(NumArows,1); -Inf]; UB = [ones(NumArows,1); +Inf];

    % the objective is just the value maximized
    f = [zeros(NumArows,1); -1];

    options = []; % Prob = ProbDef;

   % [x, fVal, ExitFlag, Output, Lambda, Result] = linprog(f, Aineq, Bineq, ...
   %             Aeq, Beq, LB, UB, x0, options, Prob);
   
    [x, fVal, ExitFlag, Output, Lambda, Result] = linprog(f, Aineq, Bineq, ...
               Aeq, Beq, LB, UB, x0, options);


    x
    fValList(mlistindex) = fVal;

    figure(3);
    stem(leglength1list,x(1:end-1));
    ylabel('probability'); xlabel('leglength 2');
    
    pause
     
end


figure(4); hold on;
plot(mlist,-fValList,'ro-')
xlabel('mass player 2'); ylabel('fVal');
xlim([min(mlist) max(mlist)]);
temp = [-max(abs(fValList)) max(abs(fValList))];
ylim(temp);
