# Supplementary material for: People Bouncing on Trampolines: Dramatic Energy Transfer, a Table-Top Demonstration, Complex Dynamics and a Zero Sum Game
Source: PLoS One. 2013 Nov 13;8(11):e78645. doi: 10.1371/journal.pone.0078645 (PMC3827250; doi:10.1371/journal.pone.0078645)
Supplement: Programs S1 — This is a compressed folder, containing MATLAB programs that enable the major simulations and calculations in this article. In particular, we provide (1) programs which simulate two balls bouncing on an ideal trampoline; (2) programs which simulate many balls bouncing on an ideal trampoline; (3) programs which perform the game theoretic calculations. (ZIP) [file pone.0078645.s006.zip › Programs_S1_MATLABCode/GameTheory/readme_Games.txt]

The programs in the sub-folders used to find the correct 'mixed' (probabilistic) strategies for the zero sum game of bouncing on a trampoline.

The programs for finding maximin and the minimax mixed strategies for players 1 and 2 respectively are given. By the von Neuman's minimax theorem, the (best) expected value for player 1, should be the same, as is true of the output from these different programs.

The mixed Nash equilibria are identical to the minimax strategies, computed by these programs.

The accompanying folder has .mat files with pre-computed payoff matrices as functions of leg lengths. These payoff matrices are essentially obtained by simulating the "two ball simulation". Different payoff matrices are obtained for different masses of the second player, while keeping every other parameter symmetric. (The parameters used can be known by looking at the stored variables in the mat file.)

The programs are used to create the "asymmetric games" sub-figure Figure 10b in the main manuscript.

The different .mat files in the two folders have pre-computed payoff matrices for the two players, for different choices of leg lengths.
