# Supplementary material for: People Bouncing on Trampolines: Dramatic Energy Transfer, a Table-Top Demonstration, Complex Dynamics and a Zero Sum Game
Source: PLoS One. 2013 Nov 13;8(11):e78645. doi: 10.1371/journal.pone.0078645 (PMC3827250; doi:10.1371/journal.pone.0078645)
Supplement: Programs S1 — This is a compressed folder, containing MATLAB programs that enable the major simulations and calculations in this article. In particular, we provide (1) programs which simulate two balls bouncing on an ideal trampoline; (2) programs which simulate many balls bouncing on an ideal trampoline; (3) programs which perform the game theoretic calculations. (ZIP) [file pone.0078645.s006.zip › Programs_S1_MATLABCode/ManyBalls_nonsmooth_Yang/findstringfunction.m]

function [All_index] = findstringfunction(X,Y,N)
% this function computes the set of indices that correspond to the lower
% convex envelope of the balls, when there is at least one ball beneath the
% horizontal; that is, this returns the set of points in contact with the
% string. In addition, the first index is 0, corresponding to the left end
% point. And the last index is N+1, corresponding to the right end point.
% There are a total of N balls. The output can have a maximum length of N+2
% and a minimum length of 1+2, if at least one ball is in contact.


Left_rec = 0; Right_rec = N+1;

[min_slope idx] = min(Y./X);
Left_rec = [Left_rec; idx];

[min_slope idx] = min(Y./(1-X));
Right_rec = [Right_rec; idx]; 

Left = Left_rec(end); Right = Right_rec(end);

while (Left<Right)
    
    vect_set = (Y(Left+1:end)-Y(Left))./(X(Left+1:end)-X(Left));
    
    [min_slope idx] = min(vect_set);

    Left_rec = [Left_rec; Left+idx];
    Left = Left_rec(end);  
    
end

All_index = [Left_rec; Right_rec(1)]; % because Right_rec(2) has already been included in Left_rec and is the current Left.

end
