# Supplementary material for: People Bouncing on Trampolines: Dramatic Energy Transfer, a Table-Top Demonstration, Complex Dynamics and a Zero Sum Game
Source: PLoS One. 2013 Nov 13;8(11):e78645. doi: 10.1371/journal.pone.0078645 (PMC3827250; doi:10.1371/journal.pone.0078645)
Supplement: Programs S1 — This is a compressed folder, containing MATLAB programs that enable the major simulations and calculations in this article. In particular, we provide (1) programs which simulate two balls bouncing on an ideal trampoline; (2) programs which simulate many balls bouncing on an ideal trampoline; (3) programs which perform the game theoretic calculations. (ZIP) [file pone.0078645.s006.zip › Programs_S1_MATLABCode/ManyBalls_nonsmooth_Yang/naiveflightODE.m]

function dstatvar = naiveflightODE(t,statevar,param)
% this is the ODE file, and has a non-smooth right hand side that takes
% into account which balls are in contact with the string

N = param.N; % Number of total masses;
Y = statevar(1:2:end); % Y positions of masses

Nobelowstring = sum(Y<0); % if all Y > 0, then this will be zero
% zero for pure flight

dstatvar = zeros(2*N,1);

if Nobelowstring==0

    % pure flight of all balls
    for i = 1:N;
        dstatvar(2*i-1) =  statevar(2*i);
        dstatvar(2*i) = -param.g; % just free flight
    end

else
    
    % first initializing every ball to pure flight
    for i = 1:N;
        dstatvar(2*i-1) =  statevar(2*i);
        dstatvar(2*i) = -param.g;
    end
    
    % some balls in contact, the following function finds which balls are
    % in contact, given their Y positions. The first and last indices of 
    % the output are 0 and and N+1, corresponding to the beginning and end
    % points
    string_idx = findstringfunction(param.x,Y,N);

    All_x = [0; param.x; 1]; % including left and right end points
    All_y = [0; Y; 0]; % including left and right end points

    % changing the accelerations for those balls that are in contact with
    % the string
    for i = 2:length(string_idx)-1; % ignoring the end points
        
        p = string_idx(i)+1; % we will pass this index into All_y and All_x 
        prev = string_idx(i-1)+1; % which have a leading zero, hence the +1
        next = string_idx(i+1)+1;
        dstatvar(2*p-3) = statevar(2*p-2); % this line seems unnecessary
        dstatvar(2*p-2) = -param.g + ...
            param.T/param.m*((All_y(prev)-All_y(p))/(All_x(p)-All_x(prev))+(All_y(next)-All_y(p))/(All_x(next)-All_x(p)));
        
    end

end

end
