# Supplementary material for: People Bouncing on Trampolines: Dramatic Energy Transfer, a Table-Top Demonstration, Complex Dynamics and a Zero Sum Game
Source: PLoS One. 2013 Nov 13;8(11):e78645. doi: 10.1371/journal.pone.0078645 (PMC3827250; doi:10.1371/journal.pone.0078645)
Supplement: Programs S1 — This is a compressed folder, containing MATLAB programs that enable the major simulations and calculations in this article. In particular, we provide (1) programs which simulate two balls bouncing on an ideal trampoline; (2) programs which simulate many balls bouncing on an ideal trampoline; (3) programs which perform the game theoretic calculations. (ZIP) [file pone.0078645.s006.zip › Programs_S1_MATLABCode/ManyBalls_nonsmooth_Yang/readme_ManyBalls.txt]

The program to run is:

root_ManyPeople.m

All other functions are called from here. This should produce a simulation then animation of many balls bouncing on a trampoline.

You can adjust the stiffness, the number of balls, their x-position (no two at the same point), the initial condition, etc.
