# Supplementary material for: People Bouncing on Trampolines: Dramatic Energy Transfer, a Table-Top Demonstration, Complex Dynamics and a Zero Sum Game
Source: PLoS One. 2013 Nov 13;8(11):e78645. doi: 10.1371/journal.pone.0078645 (PMC3827250; doi:10.1371/journal.pone.0078645)
Supplement: Programs S1 — This is a compressed folder, containing MATLAB programs that enable the major simulations and calculations in this article. In particular, we provide (1) programs which simulate two balls bouncing on an ideal trampoline; (2) programs which simulate many balls bouncing on an ideal trampoline; (3) programs which perform the game theoretic calculations. (ZIP) [file pone.0078645.s006.zip › Programs_S1_MATLABCode/ManyBalls_nonsmooth_Yang/root_ManyPeople.m]

% Consider many people, jumping passively on a trampoline.
%
% Program written by: 
% Yang Wang, Mechanical and Aerospace Engineering, 
% The Ohio State University
%
% Alternate contacts:
% Manoj Srinivasan, srinivasan.88@osu.edu (The Ohio State University)
% Alison Sheets, alison.sheets@gmail.com (Nike Research)
% 
% Program written for the paper:
% Title: People bouncing on trampolines: catastrophic energy transfer, complex
% dynamics, a table-top experiment, and a zero sum game
% Authors: Manoj Srinivasan, Yang Wang, Alison Sheets


clc; clear all; close all

tic

param.T = 1; % initial (always) tension in the string ...
param.m = 1; % all masses are equal
param.g = 1; % acceleration due to gravity

param.N = 25;

temp1 = linspace(0.3,0.7,param.N+2); 

% various initial positions
% Ideally, do not make it so that all the masses hit the string
% simultaneously.

% equally spaced x position close to the center
% temp1 = linspace(0.48,0.52,param.N+2); 

% the masses divided spatially into two clusters
% temp1 = [linspace(0.35,0.4,param.N/2+1) linspace(0.65,0.7,param.N/2+1)];

% equally spaced x position along the whole length of string
% temp1 = linspace(0.1,0.9,param.N+2); 

param.x = temp1(2:end-1)';
% we need a function to find the best position;

% initial condition for two clusters
% initialypos0 = [1.25+0.1*randn(param.N/2,1); 0.25+0.1*randn(param.N/2,1)]; % just randomize the initial height to 'roughly but not exactly the same height'

initialypos0 = 1.5+0.1*(rand(param.N,1));

statevar0 = zeros(2*param.N,1); % zero initial velocities
statevar0(1:2:2*param.N-1) = initialypos0;
% above the string is positive

% total time
Tmax = 70;
tspan = linspace(0,Tmax,20*Tmax);  
options = odeset('reltol',1e-8,'abstol',1e-8);

[tlist,statevarlist] = ode15s(@naiveflightODE,tspan,statevar0,options,param);

toc

save

%% Animation

close all;

figure(1); hold on;
xlim([0,1]);
ylim([min(min(statevarlist(:,1:2:end))) max(max(statevarlist(:,1:2:end)))]); 

h1 = plot([0 1], [0, 0],'r-','linewidth',2);
h2 = plot(0,0,'ro','markersize',6,'markerface','gr');

for i = 1:2:length(tlist)
        
    X = param.x;    % these are the x positions of the masses
    Y = statevarlist(i,1:2:end)'; % these are the Y positions of the masses, ignoring the Y velocities
    if sum(Y<0)==0
        set(h1,'xdata',[0 1],'ydata',[0 0])
    else
        string_idx = findstringfunction(X,Y,param.N);
        All_x = [0;X;1];
        All_y = [0;Y;0];
        
        xd = All_x(string_idx+1);
        yd = All_y(string_idx+1);
        set(h1,'xdata',xd,'ydata',yd)
    end

    set(h2,'xdata',X,'ydata',Y)
    ylim([-20 20])
    pause(0.01);

end
