# Supplementary material for: People Bouncing on Trampolines: Dramatic Energy Transfer, a Table-Top Demonstration, Complex Dynamics and a Zero Sum Game
Source: PLoS One. 2013 Nov 13;8(11):e78645. doi: 10.1371/journal.pone.0078645 (PMC3827250; doi:10.1371/journal.pone.0078645)
Supplement: Programs S1 — This is a compressed folder, containing MATLAB programs that enable the major simulations and calculations in this article. In particular, we provide (1) programs which simulate two balls bouncing on an ideal trampoline; (2) programs which simulate many balls bouncing on an ideal trampoline; (3) programs which perform the game theoretic calculations. (ZIP) [file pone.0078645.s006.zip › Programs_S1_MATLABCode/TwoBallSimulation_LINEAR/animate_twomass.m]

function animate_twomass(tlist,statevarlist,delT,delaytime,param)

% animate the both flight phase

gridNum = ceil(max(tlist)/delT);

tlistnew = linspace(0,max(tlist),gridNum)';
statevarnew = interp1(tlist,statevarlist,tlistnew);

for i = 1:length(tlistnew)
    figure(1);
    hold off
    plot(param.a,-statevarnew(i,1),'ro','markerfacecolor','r'); hold on;
    plot(param.L-param.c,-statevarnew(i,3),'bo','markerfacecolor','b'); hold on;
    plot([0 param.a param.L-param.c 1],[0 -statevarnew(i,1) -statevarnew(i,3) 0]);
    axis([0 param.L -2 2]);
    pause(delaytime);
end
