# Supplementary material for: People Bouncing on Trampolines: Dramatic Energy Transfer, a Table-Top Demonstration, Complex Dynamics and a Zero Sum Game
Source: PLoS One. 2013 Nov 13;8(11):e78645. doi: 10.1371/journal.pone.0078645 (PMC3827250; doi:10.1371/journal.pone.0078645)
Supplement: Programs S1 — This is a compressed folder, containing MATLAB programs that enable the major simulations and calculations in this article. In particular, we provide (1) programs which simulate two balls bouncing on an ideal trampoline; (2) programs which simulate many balls bouncing on an ideal trampoline; (3) programs which perform the game theoretic calculations. (ZIP) [file pone.0078645.s006.zip › Programs_S1_MATLABCode/TwoBallSimulation_LINEAR/bothflightmassode.m]

function dstatevar = bothflightmassode(t,statevar,param)
%TWOMASSODE Summary of this function goes here
%   Detailed explanation goes here

y1 = statevar(1); dy1 = statevar(2); y2 = statevar(3); dy2 = statevar(4);
dstatevar = [dy1; param.g; dy2; param.g];

end
