# Supplementary material for: People Bouncing on Trampolines: Dramatic Energy Transfer, a Table-Top Demonstration, Complex Dynamics and a Zero Sum Game
Source: PLoS One. 2013 Nov 13;8(11):e78645. doi: 10.1371/journal.pone.0078645 (PMC3827250; doi:10.1371/journal.pone.0078645)
Supplement: Programs S1 — This is a compressed folder, containing MATLAB programs that enable the major simulations and calculations in this article. In particular, we provide (1) programs which simulate two balls bouncing on an ideal trampoline; (2) programs which simulate many balls bouncing on an ideal trampoline; (3) programs which perform the game theoretic calculations. (ZIP) [file pone.0078645.s006.zip › Programs_S1_MATLABCode/TwoBallSimulation_LINEAR/event_fromtwomass.m]

function [value,isterminal,direction] = event_fromtwomass(t,statevar,param)

y1 = statevar(1); dy1 = statevar(2); 
y2 = statevar(3); dy2 = statevar(4);
value = [y1/param.a-y2/(param.a+param.b); ...
    y2/param.c-y1/(param.b+param.c)]; 
% left mass or right mass leaves
% so need to transition to rightmassonly (3) or leftmassonly (2)
isterminal = [1; 1];
direction = [-1; -1];
