# Supplementary material for: People Bouncing on Trampolines: Dramatic Energy Transfer, a Table-Top Demonstration, Complex Dynamics and a Zero Sum Game
Source: PLoS One. 2013 Nov 13;8(11):e78645. doi: 10.1371/journal.pone.0078645 (PMC3827250; doi:10.1371/journal.pone.0078645)
Supplement: Programs S1 — This is a compressed folder, containing MATLAB programs that enable the major simulations and calculations in this article. In particular, we provide (1) programs which simulate two balls bouncing on an ideal trampoline; (2) programs which simulate many balls bouncing on an ideal trampoline; (3) programs which perform the game theoretic calculations. (ZIP) [file pone.0078645.s006.zip › Programs_S1_MATLABCode/TwoBallSimulation_LINEAR/postprocess_animation.m]

% this program will do the post-processing and animation for the simulation
% results from the root programs, which will consist of a number of bounces
% ...

tmaxlist = [];
for kkk = 1:Numberofphases
    tmaxlist = [tmaxlist; tstore{kkk}];
end
delT = mean(tmaxlist)/20;

for kkk = 1:Numberofphases
    
    tlist = tstore{kkk};
    statevarlist = statestore{kkk};
    phasenow = phasestore{kkk};
    
    switch phasenow
        case 1
            animate_bothflight(tlist,statevarlist,delT,delaytime,param);
        case 2
            animate_leftmass(tlist,statevarlist,delT,delaytime,param);
        case 3
            animate_rightmass(tlist,statevarlist,delT,delaytime,param);
        case 4
            animate_twomass(tlist,statevarlist,delT,delaytime,param);
    end
    
    
end
