# Supplementary material for: People Bouncing on Trampolines: Dramatic Energy Transfer, a Table-Top Demonstration, Complex Dynamics and a Zero Sum Game
Source: PLoS One. 2013 Nov 13;8(11):e78645. doi: 10.1371/journal.pone.0078645 (PMC3827250; doi:10.1371/journal.pone.0078645)
Supplement: Programs S1 — This is a compressed folder, containing MATLAB programs that enable the major simulations and calculations in this article. In particular, we provide (1) programs which simulate two balls bouncing on an ideal trampoline; (2) programs which simulate many balls bouncing on an ideal trampoline; (3) programs which perform the game theoretic calculations. (ZIP) [file pone.0078645.s006.zip › Programs_S1_MATLABCode/TwoBallSimulation_LINEAR/postprocess_variousplots.m]

% this program will do the post-processing and animation for the simulation
% results from the root programs, which will consist of a number of 
% bounces

for kkk = 1:Numberofphases
    
    tlist = tstore{kkk};
    statevarlist = statestore{kkk};
    phasenow = phasestore{kkk};
    
%     figure(1); hold on;
%     plot(tlist,statevarlist(:,1),'r');
%     plot(tlist,statevarlist(:,3),'b');
%     legend('y1','y2');
  
    figure(2); hold on;
    plot(statevarlist(:,1),statevarlist(:,3),'r');
    
end
