# Supplementary material for: People Bouncing on Trampolines: Dramatic Energy Transfer, a Table-Top Demonstration, Complex Dynamics and a Zero Sum Game
Source: PLoS One. 2013 Nov 13;8(11):e78645. doi: 10.1371/journal.pone.0078645 (PMC3827250; doi:10.1371/journal.pone.0078645)
Supplement: Programs S1 — This is a compressed folder, containing MATLAB programs that enable the major simulations and calculations in this article. In particular, we provide (1) programs which simulate two balls bouncing on an ideal trampoline; (2) programs which simulate many balls bouncing on an ideal trampoline; (3) programs which perform the game theoretic calculations. (ZIP) [file pone.0078645.s006.zip › Programs_S1_MATLABCode/TwoBallSimulation_LINEAR/root_twopeople.m]

% this program simulates two masses bouncing on a super-taut linearly elastic 
% string, modeled with some simplifications
% this is meant as a simple model of catastrophic energy transfer between
% two people jumping on trampolines -- the game is called 'seat drop war'
% 
% Videos and 
% http://movement.osu.edu/webpages_for_papers/seatdropwar2013.html
% 
% Program written for the paper:
% "People bouncing on trampolines:

clear all; close all; clc;

% Just run the program to see the animation

% initial position and velocities of the two masses, neither in contact
% with the string ... this is always the initial condition ...
y1_0 = -1; y2_0 = -0.8; % initial heights above the string are negative by convention
dy1_0 = 0; dy2_0 = 0; % initial velocities are zero, say
statevar0 = [y1_0; dy1_0; y2_0; dy2_0];
% Note: do not make the initial conditions so that the two balls contact
% the trampoline simultaneously. For instance, if the balls start at rest,
% do not make their initial heights equal, but at least ever-so-slightly
% different.


param.T = 1; % initial (always) tension in the string ...
param.a = 0.33; % distance from left end to left person
param.b = 0.33; % distance between the two people
param.c = 0.33; % distance between the right person and the right end
param.L = param.a+param.b+param.c; % total length of the string
param.m1 = 1; param.m2 = 1; % the two masses need not be equal
param.g = 1; % acceleration due to gravity

if (y1_0==y2_0)&&(dy1_0==dy2_0)
    error('Initial heights cannot be equal if the initial velocities are equal. This special case is not handled here.');
elseif (param.b==0)
    error('The distance between the two people (b) cannot be zero. This special case is not handled here.');
end


Numberofphases = 100;   % increase this number to see MORE CYCLES

delaytime = 0.02; % increase or decrease to put more or less time between animation frames

statestore = cell(Numberofphases,1);
tstore = cell(Numberofphases,1);
phasestore = cell(Numberofphases,1);

phasetype = 1; % we start from the flight phase
for i = 1:Numberofphases
    
    i
    
    switch phasetype
        
        case 1
            tspan = [0 100]; options = odeset('events',@event_frombothflight,'reltol',1e-9,'abstol',1e-9);
            [tlist,statevarlist,tE,stateE,iE] = ode45(@bothflightmassode,tspan,statevar0,options,param);
            statevar0 = statevarlist(end,:)';
            
            tstore{i} = tlist; statestore{i} = statevarlist; phasestore{i} = phasetype;
            
            if iE == 1
                phasetype = 2;
            else
                phasetype = 3;
            end
            
        case 2
            tspan = [0 100]; options = odeset('events',@event_fromleftmass,'reltol',1e-9,'abstol',1e-9);
            [tlist,statevarlist,tE,stateE,iE] = ode45(@leftmassode,tspan,statevar0,options,param);
            statevar0 = statevarlist(end,:)';
            
            tstore{i} = tlist; statestore{i} = statevarlist; phasestore{i} = phasetype;
            
            if iE == 1
                phasetype = 1;
            else
                phasetype = 4;
            end

        case 3
            tspan = [0 100]; options = odeset('events',@event_fromrightmass,'reltol',1e-9,'abstol',1e-9);
            [tlist,statevarlist,tE,stateE,iE] = ode45(@rightmassode,tspan,statevar0,options,param);
            statevar0 = statevarlist(end,:)';

            tstore{i} = tlist; statestore{i} = statevarlist; phasestore{i} = phasetype;
            
            if iE == 1
                phasetype = 1;
            else
                phasetype = 4;
            end
            
        case 4
            tspan = [0 100]; options = odeset('events',@event_fromtwomass,'reltol',1e-9,'abstol',1e-9);
            [tlist,statevarlist,tE,stateE,iE] = ode45(@twomassode,tspan,statevar0,options,param);
            statevar0 = statevarlist(end,:)';
            
            tstore{i} = tlist; statestore{i} = statevarlist; phasestore{i} = phasetype;
                        
            if iE == 1
                phasetype = 3;
            else
                phasetype = 2;
            end
            
    end     
    
end

postprocess_animation
